# Supplementary material for: Establishment of a Practical Sperm Cryopreservation Pathway for the Axolotl (Ambystoma mexicanum): A Community-Level Approach to Germplasm Repository Development
Source: Animals (Basel). 2024 Jan 8;14(2):206. doi: 10.3390/ani14020206 (PMC10812443; doi:10.3390/ani14020206)
Supplement: Supplementary file 1 [file animals-14-00206-s001.zip]

Archive with 3 entries (3 files):
- Supplimental File S1.pdf
- Video_S1.mp4
- Video_S2.mp4
